# Supplementary material for: Annotating and detecting phenotypic information for chronic obstructive pulmonary disease
Source: JAMIA Open. 2019 Apr 26;2(2):261–71. doi: 10.1093/jamiaopen/ooz009 (PMC6951876; doi:10.1093/jamiaopen/ooz009)
Supplement: Supplement_Material_ooz009 [file supplement_material_ooz009.zip]

Archive with 5 entries (5 files):
- APPENDIX 1.docx
- APPENDIX 2.docx
- APPENDIX 3.docx
- APPENDIX 4redo.docx
- APPENDIX 5.docx
